# Supplementary material for: Climatic Warming-Induced Drought Stress Has Resulted in the Transition of Tree Growth Sensitivity from Temperature to Precipitation in the Loess Plateau of China
Source: Biology (Basel). 2023 Sep 25;12(10):1275. doi: 10.3390/biology12101275 (PMC10604754; doi:10.3390/biology12101275)
Supplement: Supplementary file 1 [file biology-12-01275-s001.zip]

Archive with 1 entries (1 files):
- biology-2604121-supplementary.pdf
